# Supplementary material for: Augmented Backward Elimination: A Pragmatic and Purposeful Way to Develop Statistical Models
Source: PLoS One. 2014 Nov 21;9(11):e113677. doi: 10.1371/journal.pone.0113677 (PMC4240713; doi:10.1371/journal.pone.0113677)
Supplement: Materials S1 — SAS code to reproduce the simulation study and the analysis of the urine osmolarity example. (ZIP) [file pone.0113677.s001.zip]

Archive with 10 entries (7 files):
- abe/
- abe/ABE.sas
- abe/ABE_BOOTSTRAP.sas
- abe/Example/
- abe/Example/example.sas
- abe/Example/urine osmolarity data.xls
- abe/Simulation/
- abe/Simulation/ABE_Simulation.sas
- abe/Simulation/Macros_for_simulation.sas
- Materials S1.pdf
