# Supplementary material for: Augmented Backward Elimination: A Pragmatic and Purposeful Way to Develop Statistical Models
Source: PLoS One. 2014 Nov 21;9(11):e113677. doi: 10.1371/journal.pone.0113677 (PMC4240713; doi:10.1371/journal.pone.0113677)
Supplement: Materials S1 — SAS code to reproduce the simulation study and the analysis of the urine osmolarity example. (ZIP) [file pone.0113677.s001.zip › abe/Example/urine osmolarity data.xls]

## Sheet: Urine_osmolarity
id	dialysis	time	gender	age10	diur	map	pkd	acei	bblock	log2Prot	log2Uosm	log2CCL
1	1	1.03333	0	6.3	1	107.2	0	1	1	1.86675	9.04476	4.71556
2	0	2.06667	1	7.6	1	88.1	0	1	1	-2.05908	8.83784	5.25998
3	1	2.66667	0	5.3	1	105.556	1	1	1	-0.666831	8.83031	4
4	1	2.66667	1	5.9	1	104.933	0	1	1	2.49462	8.75525	4.03232
5	1	2.8	0	5.4	1	100	0	0	1	-1.86967	8.86618	4.42321
6	1	3.93333	0	7.7	0	100	0	1	0	0.653977	9.01976	4.18686
7	0	4.43333	0	7.4	1	111.1	0	1	0	1.79317	8.65012	5.04985
8	1	5.23333	1	4.9	1	100	0	1	1	1.23873	8.62925	4.27873
9	1	6.7	0	6.6	1	97.5	0	1	1	0.541302	8.67342	4.42146
10	1	6.86667	1	6.4	1	107.778	0	1	1	3.22819	8.92531	4.27569
11	1	7.2	1	6.8	1	103.333	0	1	1	3.432	9.02141	4.93681
12	1	7.3	1	5.6	0	92.2333	0	1	0	1.64893	7.78079	4.4822
13	1	7.5	1	7	1	99.4444	0	1	1	2.09748	9.12445	4.73498
14	1	8.73333	1	4.1	0	99.4444	0	1	1	0.174492	8.79344	4.7859
15	1	8.8	1	2.6	0	97.7778	0	1	0	1.70944	8.29893	4.22882
16	1	9.3	1	5.3	0	120	0	1	0	1.12035	9.0532	4.34696
17	1	9.3	1	5.6	0	102.767	1	0	1	-1.45275	8.82213	4.38198
18	1	9.93333	1	6.4	1	92.7333	0	1	1	0.97615	8.73408	4.30621
19	0	9.96667	1	5.2	1	107.778	0	1	1	2.1345	8.02125	5.37137
20	1	10.4667	1	6.7	0	86.6667	0	1	1	1.34993	8.5449	4.24641
21	1	10.6333	0	6	1	102.733	0	1	0	-0.85782	8.66707	4.65126
22	1	10.7667	1	7.6	1	101.667	0	1	0	1.68482	9.18228	4.90304
23	0	10.9333	1	7.5	1	83.8889	0	1	1	-1.78872	9.18358	4.66513
24	1	11.0667	0	5.1	1	95	0	1	1	-0.281877	8.61211	4.96993
25	1	11.3667	1	5.4	1	100.556	0	1	1	2.24961	9.17193	5.04352
26	1	11.6	1	7.6	1	94.9333	0	1	0	-2.28826	8.77965	5.06082
27	1	11.7333	0	7.4	1	94.1667	0	0	1	0.304219	8.11763	4.12102
28	0	11.9667	1	7.6	1	99.6667	0	1	0	-2.17535	8.87755	5.72155
29	1	12.1333	0	7.1	1	95.8333	0	1	1	2.13323	8.23092	4.44791
30	1	12.5667	1	6.6	0	97.4444	1	1	0	-1.74863	8.85695	4.12791
31	1	12.7	0	5	1	94	0	1	1	1.13393	7.7858	4.66035
32	1	13.0333	1	6.6	1	100	0	0	1	-0.521546	8.70973	3.79181
33	1	13.2	1	4.4	1	88.7333	0	1	1	2.63885	8.23306	4.44073
34	1	13.2	0	7.8	0	107.767	1	1	0	1.63046	8.84954	5.40977
35	1	13.5	1	6.8	1	80	0	1	0	0.806026	8.82811	4.92758
36	1	13.7	1	4.9	1	97.5	0	1	1	1.56567	9.17173	5.75412
37	0	14.2667	1	7.4	1	96.6667	0	1	1	-1.89254	9.04885	4.62254
38	0	14.5667	0	7	1	93.6111	0	1	1	0.324811	8.815	5.75444
39	0	14.7333	1	7.8	0	101.1	0	1	0	-0.100824	8.88229	4.50938
40	1	15.1333	1	7	1	92.2222	0	1	1	2.23507	8.67812	4.80293
41	1	15.3	1	3.6	0	113.333	0	1	0	1.78944	8.87269	5.31179
42	0	16.6667	1	7.7	1	88.0556	0	1	1	0.174886	8.7814	5.52435
43	0	17.1667	1	7.4	1	87.3333	0	1	0	0.128029	8.70467	5.17153
44	1	17.4333	0	5.5	1	99.1111	0	1	0	-1.06291	9.24499	5.05817
45	1	18.5	1	7.6	1	95	0	1	1	3.12045	8.6138	5.57046
46	1	18.5	0	6.8	1	96.6667	0	1	1	3.17014	9.07878	5.63856
47	1	18.7667	0	3	0	94.4444	1	0	1	-1.226	8.44407	4.40259
48	1	18.8667	0	4.6	1	102.222	0	1	1	2.76424	8.62658	5.01644
49	1	19	1	4.4	0	96.6667	0	1	0	1.20205	8.83517	5.14704
50	1	19.2	1	4	0	101.667	1	1	1	0.579784	8.84609	4.5812
51	1	20.7333	1	4.4	1	102.833	1	1	1	-0.995966	8.99992	4.84298
52	1	21.1	1	6.3	1	98.3333	0	1	0	1.77146	8.74622	5.1601
53	1	22	0	4.4	0	96.6667	0	1	0	2.82018	9.12724	4.91169
54	1	22.6667	0	6.2	1	75	0	1	0	3.74377	8.93245	6.71087
55	0	22.8333	0	7.6	0	106.6	0	1	0	-2.14003	9.01078	4.87774
56	1	23.0667	0	3.7	1	90.5333	0	1	1	0.164143	8.27275	5.37365
57	1	23.1333	0	4.4	0	96.6667	0	1	1	0.553606	8.68096	5.09592
58	1	24.4333	1	5.3	1	108.067	0	1	0	1.99417	8.51155	5.76155
59	0	25	0	8.4	0	94.4444	0	0	1	1.22825	8.60589	4.69581
60	0	26.3667	1	7.6	1	99.9667	0	0	1	-2.17607	9.03001	4.86954
61	1	26.7667	1	5.1	1	100	0	1	1	2.16582	9.08271	4.85798
62	1	27	0	8.1	1	102.2	0	1	0	1.58749	7.8168	4.33092
63	1	27.3	1	4.5	0	99.1667	0	1	1	-0.0316217	8.74626	5.06867
64	1	28.6333	0	2.7	1	98.0667	0	1	1	-0.899265	8.50641	4.93546
65	1	29.8	1	5.9	0	96.6667	0	0	1	0.202653	9.55425	6.33807
66	1	31.6	1	7.1	1	97.7333	0	1	1	1.90789	8.80434	4.97957
67	0	32.1667	1	5.6	1	102.2	0	1	0	0.304254	9.13753	4.82985
68	1	32.4333	1	7.5	0	93.3333	0	1	1	3.27426	9.27742	5.83722
69	1	32.8333	0	6	0	96.6667	0	1	0	1.04222	8.2281	4.61589
70	1	33.0333	1	7.2	1	94.4	0	1	0	0.375735	9.06179	4.58346
71	1	34.2333	1	4.9	1	86.6667	0	1	0	2.88947	9.00427	5.86443
72	1	35.3333	1	5.9	0	100	0	1	0	0.572162	9.03454	5.2854
73	1	36.0333	0	4.2	0	93.8667	1	0	1	-1.55004	8.28572	4.82782
74	0	36.4	1	5.9	1	97.7778	0	1	1	-0.759584	9.07901	5.02827
75	1	36.6	0	6.3	0	113.333	0	1	1	2.0006	9.05601	5.75132
76	1	36.8	0	2.1	0	94.4444	0	1	0	1.70948	9.60491	6.25434
77	1	36.8667	0	7.7	1	92.7333	0	1	0	2.20526	9.03807	5.41678
78	1	37.4333	1	2.5	0	96.6667	0	1	1	1.90278	8.84448	5.17259
79	1	38.2667	1	5	0	96.6667	0	1	1	-1.58496	8.08772	4.5025
80	0	38.3667	1	7.7	1	95.5333	0	1	0	-1.49614	8.16739	4.89118
81	0	40.6333	1	6.1	0	98.25	0	1	0	-2.1047	9.41024	5.80219
82	1	41.2	1	4.3	0	96.6667	1	0	0	-1.22319	8.87173	4.80392
83	0	41.5	1	6.1	0	102.2	0	1	1	-1.52036	7.99412	6.59872
84	1	42.2333	1	4.9	1	105.556	0	1	1	-0.28437	9.01852	5.28244
85	0	43.5	1	5.9	0	96.1	0	1	0	1.92562	9.1175	6.22304
86	1	43.7333	1	5.9	0	99.4333	0	1	0	1.42546	8.3033	5.26529
87	0	44.2667	0	7.6	0	126.667	0	0	1	-1.95269	8.53987	5.47573
88	0	44.4	1	6	0	100	0	1	0	0.830255	9.02319	5.42021
89	1	44.9333	1	4.5	0	106.667	0	1	1	1.05485	8.34858	5.17393
90	1	45.1333	1	7.1	0	97.6667	0	1	0	0.249749	9.66722	5.7329
91	1	45.2	0	4.5	0	71.6667	0	0	0	-0.849657	9.38329	4.70044
92	1	45.4667	0	4.9	0	93.3333	0	1	1	0.450309	8.90966	5.02532
93	1	45.7	0	5.6	0	93.3	0	1	1	0.716521	9.05044	4.74953
94	1	45.9333	0	4.9	1	105	0	1	1	0.615159	8.80685	6.45331
95	1	46.2667	0	7.9	0	106.667	1	1	1	0.439281	8.67069	4.53428
96	1	46.3333	1	5.7	0	100.556	0	1	1	3.38001	9.42595	6.11513
97	0	46.4333	1	5.6	0	106.667	0	1	1	1.48253	9.34202	6.30378
98	0	46.6	1	5.7	0	96.6667	0	1	0	-0.733535	8.41994	5.77535
99	1	46.8	0	5.1	0	100.667	0	1	1	1.43327	8.60743	4.74461
100	1	47.0667	0	6.6	1	100	0	1	1	-0.748281	8.03661	5.90719
101	1	47.1	0	5.9	1	91	0	1	1	-1.38333	8.59662	4.69488
102	1	48.7	0	6.8	1	96.6667	0	0	1	-2.05664	8.42315	5.11582
103	0	49.1	1	7	1	93.8889	0	1	1	-1.92373	9.29134	5.8679
104	0	49.1667	1	6	1	96.6667	0	1	0	-1.95425	9.30215	5.67211
105	1	49.3333	1	7	1	90	0	1	1	0.43357	8.85543	5.23704
106	1	50.3333	1	6.3	1	97.7333	0	1	1	2.1776	9.09185	5.58646
107	0	50.6333	0	7.5	1	94.5556	0	0	1	-2.152	8.98271	4.96347
108	0	52.6	0	3.9	0	118.867	1	1	0	-1.36587	9.47569	6.19048
109	1	53.8667	0	5.1	1	109.722	0	1	1	-0.681924	8.96179	5.19771
110	0	53.9333	0	5.8	1	83.3333	0	1	0	-1.55269	8.44098	6.35315
111	1	55.4	0	4.3	1	102.167	0	1	0	1.24201	8.82265	5.04064
112	1	57.0333	1	6.9	1	108.333	0	1	1	-1.09974	9.2735	4.92315
113	0	58.1	1	6	1	96.6667	0	1	1	-0.934014	8.80101	4.62332
114	1	59.8333	0	4.4	0	84.4	0	1	1	0.782888	8.26344	5.11151
115	1	60.4	0	3.4	0	96.6667	0	1	0	2.13586	8.82029	6.13682
116	1	61.4667	1	5.4	1	95.8333	1	1	1	-1.09014	8.86789	5.16993
117	1	65.1333	1	5.4	1	100	0	1	1	0.047771	8.99713	6.50515
118	0	66.6333	1	7.1	1	100	0	1	0	-0.286011	8.94313	5.79008
119	1	69.3333	1	6.2	0	120	0	1	0	1.18864	9.00373	6.14174
120	1	69.3333	1	4.9	0	94.1667	1	1	0	-1.8365	8.7173	5.9386
121	1	70.4	1	3.2	1	103.333	0	1	0	2.70072	8.97719	5.31288
122	0	72.3667	1	3	0	103.333	0	1	1	1.59705	8.42388	4.68159
123	0	72.7333	0	7.9	0	110	0	1	0	2.28248	9.33648	5.78398
124	1	76.0667	0	5.9	0	94.9333	0	0	1	-2	8.24072	4.58796
125	0	76.2333	0	6.9	1	93.3333	0	1	0	-1.94496	8.77258	4.69116
126	0	77.4	1	4.8	0	96.6667	0	1	1	1.12111	9.06681	6.19602
127	0	78.6	0	7.1	1	99.7	0	1	1	-1.77349	8.75524	6.55766
128	0	80.4	0	5.7	0	96.6667	0	1	0	-0.73645	9.13331	6.148
129	1	81.1	0	6.1	1	93.3333	0	1	0	0.72792	8.93305	4.96232
130	0	82.1333	1	8.4	0	103.333	0	1	0	1.2561	9.01019	6.71149
131	0	82.3	0	2.8	0	98.3333	0	1	0	0.789771	8.71969	5.37226
132	1	82.9667	1	4.2	0	93.3333	0	1	1	-1.152	9.33378	5.94837
133	0	86.2333	0	5.8	1	96.9444	0	0	0	-2.29497	9.21026	5.18406
134	0	88.5667	0	3.8	0	105.867	0	1	1	-1.21312	9.11833	6.07966
135	0	89.0667	1	6.5	0	105	0	0	1	0.21122	9.29026	6.49825
136	0	89.3333	1	4.3	0	100	0	1	1	-0.604572	8.49037	6.1819
137	0	90.4667	1	6.8	0	103.333	0	0	1	-1.9342	7.69313	4.99398
138	0	90.7	1	4.1	0	101.7	0	1	0	0.165858	9.89308	6.59146
139	1	91.7667	0	6.6	1	118.667	0	1	0	-1.16893	8.74877	5.36282
140	0	91.9333	1	6	0	86.6667	0	0	0	-1.88563	8.7066	6.41574
141	0	92.0667	1	4.4	0	91.6667	0	1	1	1.338	8.72428	6.1819
142	0	92.1	1	6.1	0	112.5	0	1	1	0.198494	9.53143	6
143	0	92.1	0	5.7	0	88.9	0	0	0	-2.22882	8.73016	5.59991
144	0	92.3667	1	2.6	0	86.6667	0	1	0	-1.95782	10.248	7.94026
145	0	92.5667	0	5.1	1	104.367	0	1	0	-1.90818	8.5713	4.69806
146	0	92.7667	0	3.3	0	91.1	0	1	1	-0.348011	8.36268	4.76199
147	0	92.8	1	3.9	0	93.8333	0	1	0	-0.230228	9.03689	5.54458
148	0	93.2333	1	4	0	108.533	0	1	1	0.523395	8.83132	5.87119
149	0	93.4667	1	3	0	107.778	1	1	1	-0.88164	10.1575	7.5672
150	0	93.7	0	5.9	1	92.5	1	0	1	-2.14348	9.40401	5.74953
151	0	93.7	1	3.6	0	92.5	0	1	0	-1.70369	9.10623	5.78005
152	0	93.7333	1	6.1	0	101.667	0	0	1	-0.437005	9.85255	7.32942
153	0	93.9333	1	3.8	0	100.833	0	1	0	1.89116	9.0421	6.71149
154	0	93.9667	0	5.2	1	100.5	0	1	0	1.26237	9.40884	6.39746
155	0	93.9667	0	4.7	0	96.0667	0	1	0	1.30033	9.29509	6.93647
156	0	93.9667	0	5.9	0	85	0	0	1	-1.97143	8.72904	6.93369
157	0	93.9667	1	4.3	1	93.8667	0	1	0	-0.72104	9.14913	5.17632
158	0	94.1667	0	3.2	0	91.3333	0	1	0	-0.498179	9.55176	6.27146
159	0	94.2	0	6.9	1	100.533	0	1	1	-0.35112	8.00647	5.00562
160	0	94.2	0	6.3	0	92.2	0	1	0	-2.07907	8.19708	4.67807
161	0	94.4	0	4.4	0	94.7667	0	1	0	-1.37183	9.28107	6.07039
162	0	94.4333	1	4.4	0	109.167	0	1	1	1.52406	9.31829	6.09908
163	0	94.5	0	8.2	0	93.3333	0	1	0	-2.08238	9.18688	5.39489
164	0	94.6333	1	4.1	0	96.6667	0	0	1	-1.69666	8.95477	6.24222
165	0	94.6333	0	5.5	0	90	0	0	0	-0.244685	9.88671	7.89542
166	0	94.6333	0	6.5	0	93.3333	0	1	1	-0.428089	8.94803	5.93117
167	0	94.6333	1	6.9	1	102.167	0	1	1	0.678072	9.29867	5.48059
168	0	94.8667	1	6.6	0	97.3333	0	1	0	-0.611314	8.22411	6.36929
169	0	94.8667	1	2.8	0	93.3333	0	1	0	-0.513337	9.39759	6.66059
170	0	94.9	0	4.8	0	101.6	0	0	1	-2.56775	8.75786	6.11825
171	0	94.9	0	5	1	109.167	0	1	1	0.671293	8.99511	6.48945
172	0	95.1	1	4.6	0	99.4444	0	1	1	-2.14561	9.26228	6.45492
173	0	95.1	1	3.5	1	100	0	1	0	1.14807	9.04656	7.22858
174	0	95.1333	0	4.1	0	93.3333	0	0	0	-1.23659	8.41706	4.76951
175	0	95.3333	0	5.7	0	92.5	0	1	1	-1.64386	9.41543	6.44294
176	0	95.3333	1	2.7	0	93.3333	0	1	0	1.48646	9.71867	7.05376
177	0	95.3667	0	7.1	1	94.1667	0	1	0	-1.13606	8.52328	5.53605
178	0	95.3667	0	7.2	1	95	0	0	1	-2.26882	7.76091	4.74416
179	0	95.5667	1	6	1	104.433	0	1	0	1.10911	9.47095	5.86357
180	0	95.5667	1	8	1	92.2	0	1	0	-1.94342	9.68679	6.61961
181	0	95.5667	0	5	0	103.333	0	1	1	-2.34373	10.4828	7.56808
182	0	95.6	1	2.4	0	91.6	0	0	0	-1.97943	9.88448	6.76373
183	0	95.8333	1	7.4	1	94.9667	0	1	0	1.54804	9.17566	5.70653
184	0	95.8667	1	3.6	0	98.2667	0	1	0	1.27953	9.68463	7.32769
185	0	96.0333	1	3	0	95.5	0	1	0	1.52607	8.49959	7.33353
186	0	96.0333	1	6.8	1	108.333	0	1	0	-1.73697	9.66628	6.1179
187	0	96.0667	0	2.6	0	90	1	1	0	-0.325539	8.77178	6.0761
188	0	96.2667	1	4.6	0	96.6667	0	1	0	-2.04543	10.0689	6.98214
189	0	96.3	1	2.6	1	96.6667	0	1	0	1.32502	8.81483	7.27599
190	0	96.3	1	5.5	0	101.667	0	1	0	-2.08927	9.46224	7.36194
191	0	96.3	0	7.2	1	93.8667	0	1	1	0.00480099	9.0048	5.34696
192	0	96.3	1	4.4	0	96.6667	0	0	0	-1.68038	9.0998	5.98914
193	0	96.3	1	4.6	1	86.0667	0	1	0	1.30986	9.17758	5.92442
194	0	96.3	1	4.7	1	95.5333	0	0	0	0.300221	9.26252	6.40372
195	0	96.3333	1	6.4	0	105.433	0	1	1	2.68756	9.29738	6.18785
196	0	96.4	1	4.7	0	93.3333	0	0	0	1.76288	9.79763	7.20848
197	0	96.4	1	3.2	1	96.6667	0	0	0	-1.64386	9.26624	6.46107
198	0	96.5	0	3.5	0	81.7667	0	1	0	1.8664	9.57899	6.78092
199	0	96.5	1	3.3	0	98.8667	0	1	0	-1.08238	8.95501	6.31198
200	0	96.5	0	3.4	0	106.667	0	0	1	0.632268	9.60702	6.40088
201	0	96.5	1	5.3	1	97.1667	0	1	0	1.85	9.53505	6.96947
202	0	96.5333	0	7.7	1	99.4444	0	1	1	-1.73715	8.88815	4.34231
203	0	96.5333	0	5.9	0	83.3333	0	0	0	-2.27462	9.81995	6.53761
204	0	96.5333	1	6.8	1	92.2	0	0	0	-1.46727	8.11703	5.20294
205	0	96.5333	0	5.7	0	103.333	0	1	0	-1.88098	9.68843	6.30012
206	0	96.5333	0	3.8	0	74.9667	0	1	0	0.0918691	7.78327	5.06286
207	0	96.5333	0	5.8	1	88.3333	0	1	0	1.48864	7.77705	4.53138
208	0	96.5333	1	3.6	1	81.6667	0	1	0	1.98009	9.6058	6.67298
209	0	96.5333	0	6	1	90.5333	0	1	0	-1.52353	9.4279	6.65869
210	0	96.5333	0	5.5	0	97.5333	0	1	1	-1.06326	9.03537	5.96174
211	0	96.6333	1	5.7	1	96.6333	0	1	0	2.25776	8.35968	6.22758
212	0	96.7333	1	7.2	1	97.5	0	1	0	0.212569	9.04483	5.42459
213	0	96.7333	0	3.3	0	108.867	0	1	1	0.648005	9.62072	6.53099
214	0	96.7333	1	6.4	1	104.933	0	1	1	1.74201	9.19237	6.24679
215	0	96.7667	0	5.5	0	104.2	0	1	1	-2.73216	9.35584	5.30012
216	0	96.7667	0	7.5	0	84.1333	0	1	0	-2.32502	9.35762	5.30847
217	0	96.7667	0	6.5	0	91.9333	0	0	0	-1.94342	9.40645	6.70874
218	0	96.7667	1	3.3	0	83.5333	0	1	0	-1.13606	7.9704	4.80564
219	0	96.7667	0	5.9	1	111.267	0	1	1	-2.53533	9.3888	5.40939
220	0	96.7667	0	4.6	0	98.7667	0	1	0	1.23454	8.7892	5.67964
221	0	96.8333	1	3.7	0	90	0	1	1	-2.25154	8.99467	6.09522
222	0	96.8667	1	6.1	0	104	0	1	1	1.52867	9.24568	6.27705
223	0	96.8667	0	3.3	1	100	0	1	0	0.0591665	9.55191	6.95979
224	0	96.8667	1	4.2	0	86.6667	0	1	0	-1.78091	10.1557	7.37808
225	0	96.9667	1	4.7	0	105.033	0	1	0	0.825989	9.37125	6.05311
226	0	96.9667	0	5.2	1	100	0	1	0	3.20516	8.52066	6.19607
227	0	96.9667	0	7.6	0	94.4	0	0	0	-1.39783	9.02792	4.68182
228	0	96.9667	1	4.7	0	96.6667	0	1	0	-0.235526	9.57939	7.29967
229	0	96.9667	1	4	0	87	0	0	0	-0.208394	9.43099	6.58045
230	0	96.9667	1	3.5	1	90	0	1	0	1.00576	9.23193	7.06641
231	0	97	0	6.8	1	106.667	0	1	0	-1.83007	9.0244	6.9472
232	0	97	1	3.2	0	86.6667	0	1	0	1.19375	9.62405	7.14377
233	0	97	0	6.7	1	102.2	0	1	1	-0.479754	8.59161	5.03298
234	0	97	1	7.6	1	95.5	0	1	1	-2.34618	9.14991	5.33866
235	0	97	1	5.1	0	93.8333	0	1	0	-0.592919	8.87212	6.74998
236	0	97	0	8.7	1	87.0667	0	1	0	-2.1709	8.7375	4.31573
237	0	97	0	3.2	0	91.6333	0	1	0	-0.0424568	8.74389	6.47086
238	0	97	1	3.9	0	95	0	1	0	1.38748	8.66318	5.11809
239	0	97.0333	0	5.3	1	106.667	0	1	1	0.231125	9.24535	6.32733
240	0	97.0333	1	3.3	0	105	0	1	0	-0.40227	8.90313	6.58846
241	0	97.1	0	2.5	0	91.3333	0	1	1	-0.994241	8.30009	6.03782
242	0	97.1	0	2.6	0	91.6667	0	1	0	-0.936497	9.63372	7.7483
243	0	97.1	1	5.7	1	108.3	0	1	0	-0.173401	9.36828	6.01048
244	0	97.2	1	2.5	0	106.667	0	1	0	-1.92647	9.47307	6.85958
245	0	97.2667	0	4.2	1	105	0	1	0	0.187768	9.32049	6.8413
