# Supplementary material for: Augmented Backward Elimination: A Pragmatic and Purposeful Way to Develop Statistical Models
Source: PLoS One. 2014 Nov 21;9(11):e113677. doi: 10.1371/journal.pone.0113677 (PMC4240713; doi:10.1371/journal.pone.0113677)
Supplement: Materials S1 — SAS code to reproduce the simulation study and the analysis of the urine osmolarity example. (ZIP) [file pone.0113677.s001.zip › abe/Simulation/Macros_for_simulation.sas]

*** SAS macros for simulation study: %nameit, %abesim1, %abesim2
***
*** Daniela Dunkler and Georg Heinze, Sept. 2014, Version 1.0
***
*************************************************************************************************************************************************************
%macro nameit(name)
data models_&name
set models
length method $ 50
method="&name"
run
data allmodels
set allmodels models_&name
run
%mend
%macro abesim1(nsim=1, proc=logistic)
data allabe
run
%do isim=1 %to &nsim
%put simulated data set &isim
data sim1
set simdesign
if &isim=isim
run
%abe(data=sim1, y=y, varlist=x1 x2 x3 x4 x5 x6 x7, first=none, include=x1, proc=&proc, pmulti=0.25, tau=0.1, final=0, notes=0)
data abeestim1
set _matrix_
length method $ 50
if _n_=1
isim=&isim
method="abe-NONE-p0.25-tau0.1"
keep isim x1-x7 method
run
%abe(data=sim1, y=y, varlist=x1 x2 x3 x4 x5 x6 x7, first=none, include=x1, proc=&proc, pmulti=0.25, tau=0.1, active=x2 x3 x4 x5 x6 x7, final=0, notes=0)
data abeestim2
set _matrix_
length method $ 50
if _n_=1
isim=&isim
method="abe-NONE-p0.25-tau0.1-active"
keep isim x1-x7 method
run
%abe(data=sim1, y=y, varlist=x1 x2 x3 x4 x5 x6 x7, first=none, include=x1, proc=&proc, pmulti=0.25, tau=0.2, final=0, notes=0)
data abeestim3
set _matrix_
length method $ 50
if _n_=1
isim=&isim
method="abe-NONE-p0.25-tau0.2"
keep isim x1-x7 method
run
%abe(data=sim1, y=y, varlist=x1 x2 x3 x4 x5 x6 x7, first=none, include=x1, proc=&proc, pmulti=0.25, tau=0.2, active=x2 x3 x4 x5 x6 x7, final=0, notes=0)
data abeestim4
set _matrix_
length method $ 50
if _n_=1
isim=&isim
method="abe-NONE-p0.25-tau0.2-active"
keep isim x1-x7 method
run
%abe(data=sim1, y=y, varlist=x1 x2 x3 x4 x5 x6 x7, first=none, include=x1, proc=&proc, pmulti=0.157, tau=0.1, final=0, notes=0)
data abeestim5
set _matrix_
length method $ 50
if _n_=1
isim=&isim
method="abe-NONE-p0.157-tau0.1"
keep isim x1-x7 method
run
%abe(data=sim1, y=y, varlist=x1 x2 x3 x4 x5 x6 x7, first=none, include=x1, proc=&proc, pmulti=0.157, tau=0.1, active=x2 x3 x4 x5 x6 x7, final=0, notes=0)
data abeestim6
set _matrix_
length method $ 50
if _n_=1
isim=&isim
method="abe-NONE-p0.157-tau0.1-active"
keep isim x1-x7 method
run
%abe(data=sim1, y=y, varlist=x1 x2 x3 x4 x5 x6 x7, first=none, include=x1, proc=&proc, pmulti=0.157, tau=0.2, final=0, notes=0)
data abeestim7
set _matrix_
length method $ 50
if _n_=1
isim=&isim
method="abe-NONE-p0.157-tau0.2"
keep isim x1-x7 method
run
%abe(data=sim1, y=y, varlist=x1 x2 x3 x4 x5 x6 x7, first=none, include=x1, proc=&proc, pmulti=0.157, tau=0.2, active=x2 x3 x4 x5 x6 x7, final=0, notes=0)
data abeestim8
set _matrix_
length method $ 50
if _n_=1
isim=&isim
method="abe-NONE-p0.157-tau0.2-active"
keep isim x1-x7 method
run
%abe(data=sim1, y=y, varlist=x1 x2 x3 x4 x5 x6 x7, first=none, include=x1, proc=&proc, pmulti=0.1, tau=0.1, final=0, notes=0)
data abeestim9
set _matrix_
length method $ 50
if _n_=1
isim=&isim
method="abe-NONE-p0.10-tau0.1"
keep isim x1-x7 method
run
%abe(data=sim1, y=y, varlist=x1 x2 x3 x4 x5 x6 x7, first=none, include=x1, proc=&proc, pmulti=0.1, tau=0.1, active=x2 x3 x4 x5 x6 x7, final=0, notes=0)
data abeestim10
set _matrix_
length method $ 50
if _n_=1
isim=&isim
method="abe-NONE-p0.10-tau0.1-active"
keep isim x1-x7 method
run
%abe(data=sim1, y=y, varlist=x1 x2 x3 x4 x5 x6 x7, first=none, include=x1, proc=&proc, pmulti=0.1, tau=0.2, final=0, notes=0)
data abeestim11
set _matrix_
length method $ 50
if _n_=1
isim=&isim
method="abe-NONE-p0.10-tau0.2"
keep isim x1-x7 method
run
%abe(data=sim1, y=y, varlist=x1 x2 x3 x4 x5 x6 x7, first=none, include=x1, proc=&proc, pmulti=0.1, tau=0.2, active=x2 x3 x4 x5 x6 x7, final=0, notes=0)
data abeestim12
set _matrix_
length method $ 50
if _n_=1
isim=&isim
method="abe-NONE-p0.10-tau0.2-active"
keep isim x1-x7 method
run
%abe(data=sim1, y=y, varlist=x1 x2 x3 x4 x5 x6 x7, first=none, include=x1, proc=&proc, pmulti=0.05, tau=0.1, final=0, notes=0)
data abeestim13
set _matrix_
length method $ 50
if _n_=1
isim=&isim
method="abe-NONE-p0.05-tau0.1"
keep isim x1-x7 method
run
%abe(data=sim1, y=y, varlist=x1 x2 x3 x4 x5 x6 x7, first=none, include=x1, proc=&proc, pmulti=0.05, tau=0.1, active=x2 x3 x4 x5 x6 x7, final=0, notes=0)
data abeestim14
set _matrix_
length method $ 50
if _n_=1
isim=&isim
method="abe-NONE-p0.05-tau0.1-active"
keep isim x1-x7 method
run
%abe(data=sim1, y=y, varlist=x1 x2 x3 x4 x5 x6 x7, first=none, include=x1, proc=&proc, pmulti=0.05, tau=0.2, final=0, notes=0)
data abeestim15
set _matrix_
length method $ 50
if _n_=1
isim=&isim
method="abe-NONE-p0.05-tau0.2"
keep isim x1-x7 method
run
%abe(data=sim1, y=y, varlist=x1 x2 x3 x4 x5 x6 x7, first=none, include=x1, proc=&proc, pmulti=0.05, tau=0.2, active=x2 x3 x4 x5 x6 x7, final=0, notes=0)
data abeestim16
set _matrix_
length method $ 50
if _n_=1
isim=&isim
method="abe-NONE-p0.05-tau0.2-active"
keep isim x1-x7 method
run
%abe(data=sim1, y=y, varlist=x1 x2 x3 x4 x6 x7, first=none, include=x1, proc=&proc, pmulti=0.25, tau=0.1, final=0, notes=0)
data abeestim101
set _matrix_
length method $ 50
if _n_=1
isim=&isim
method="abe-DISJ-NONE-p0.25-tau0.1"
keep isim x1-x4 x6 x7 method
run
%abe(data=sim1, y=y, varlist=x1 x2 x3 x4 x6 x7, first=none, include=x1, proc=&proc, pmulti=0.25, tau=0.1, active=x2 x3 x4 x6 x7, final=0, notes=0)
data abeestim102
set _matrix_
length method $ 50
if _n_=1
isim=&isim
method="abe-DISJ-NONE-p0.25-tau0.1-active"
keep isim x1-x4 x6 x7 method
run
%abe(data=sim1, y=y, varlist=x1 x2 x3 x4 x6 x7, first=none, include=x1, proc=&proc, pmulti=0.25, tau=0.2, final=0, notes=0)
data abeestim103
set _matrix_
length method $ 50
if _n_=1
isim=&isim
method="abe-DISJ-NONE-p0.25-tau0.2"
keep isim x1-x4 x6 x7 method
run
%abe(data=sim1, y=y, varlist=x1 x2 x3 x4 x6 x7, first=none, include=x1, proc=&proc, pmulti=0.25, tau=0.2, active=x2 x3 x4 x6 x7, final=0, notes=0)
data abeestim104
set _matrix_
length method $ 50
if _n_=1
isim=&isim
method="abe-DISJ-NONE-p0.25-tau0.2-active"
keep isim x1-x4 x6 x7 method
run
%abe(data=sim1, y=y, varlist=x1 x2 x3 x4 x6 x7, first=none, include=x1, proc=&proc, pmulti=0.157, tau=0.1, final=0, notes=0)
data abeestim105
set _matrix_
length method $ 50
if _n_=1
isim=&isim
method="abe-DISJ-NONE-p0.157-tau0.1"
keep isim x1-x4 x6 x7 method
run
%abe(data=sim1, y=y, varlist=x1 x2 x3 x4 x6 x7, first=none, include=x1, proc=&proc, pmulti=0.157, tau=0.1, active=x2 x3 x4 x6 x7, final=0, notes=0)
data abeestim106
set _matrix_
length method $ 50
if _n_=1
isim=&isim
method="abe-DISJ-NONE-p0.157-tau0.1-active"
keep isim x1-x4 x6 x7 method
run
%abe(data=sim1, y=y, varlist=x1 x2 x3 x4 x6 x7, first=none, include=x1, proc=&proc, pmulti=0.157, tau=0.2, final=0, notes=0)
data abeestim107
set _matrix_
length method $ 50
if _n_=1
isim=&isim
method="abe-DISJ-NONE-p0.157-tau0.2"
keep isim x1-x4 x6 x7 method
run
%abe(data=sim1, y=y, varlist=x1 x2 x3 x4 x6 x7, first=none, include=x1, proc=&proc, pmulti=0.157, tau=0.2, active=x2 x3 x4 x6 x7, final=0, notes=0)
data abeestim108
set _matrix_
length method $ 50
if _n_=1
isim=&isim
method="abe-DISJ-NONE-p0.157-tau0.2-active"
keep isim x1-x4 x6 x7 method
run
%abe(data=sim1, y=y, varlist=x1 x2 x3 x4 x6 x7, first=none, include=x1, proc=&proc, pmulti=0.1, tau=0.1, final=0, notes=0)
data abeestim109
set _matrix_
length method $ 50
if _n_=1
isim=&isim
method="abe-DISJ-NONE-p0.10-tau0.1"
keep isim x1-x4 x6 x7 method
run
%abe(data=sim1, y=y, varlist=x1 x2 x3 x4 x6 x7, first=none, include=x1, proc=&proc, pmulti=0.1, tau=0.1, active=x2 x3 x4 x6 x7, final=0, notes=0)
data abeestim110
set _matrix_
length method $ 50
if _n_=1
isim=&isim
method="abe-DISJ-NONE-p0.10-tau0.1-active"
keep isim x1-x4 x6 x7 method
run
%abe(data=sim1, y=y, varlist=x1 x2 x3 x4 x6 x7, first=none, include=x1, proc=&proc, pmulti=0.1, tau=0.2, final=0, notes=0)
data abeestim111
set _matrix_
length method $ 50
if _n_=1
isim=&isim
method="abe-DISJ-NONE-p0.10-tau0.2"
keep isim x1-x4 x6 x7 method
run
%abe(data=sim1, y=y, varlist=x1 x2 x3 x4 x6 x7, first=none, include=x1, proc=&proc, pmulti=0.1, tau=0.2, active=x2 x3 x4 x6 x7, final=0, notes=0)
data abeestim112
set _matrix_
length method $ 50
if _n_=1
isim=&isim
method="abe-DISJ-NONE-p0.10-tau0.2-active"
keep isim x1-x4 x6 x7 method
run
%abe(data=sim1, y=y, varlist=x1 x2 x3 x4 x6 x7, first=none, include=x1, proc=&proc, pmulti=0.05, tau=0.1, final=0, notes=0)
data abeestim113
set _matrix_
length method $ 50
if _n_=1
isim=&isim
method="abe-DISJ-NONE-p0.05-tau0.1"
keep isim x1-x4 x6 x7 method
run
%abe(data=sim1, y=y, varlist=x1 x2 x3 x4 x6 x7, first=none, include=x1, proc=&proc, pmulti=0.05, tau=0.1, active=x2 x3 x4 x6 x7, final=0, notes=0)
data abeestim114
set _matrix_
length method $ 50
if _n_=1
isim=&isim
method="abe-DISJ-NONE-p0.05-tau0.1-active"
keep isim x1-x4 x6 x7 method
run
%abe(data=sim1, y=y, varlist=x1 x2 x3 x4 x6 x7, first=none, include=x1, proc=&proc, pmulti=0.05, tau=0.2, final=0, notes=0)
data abeestim115
set _matrix_
length method $ 50
if _n_=1
isim=&isim
method="abe-DISJ-NONE-p0.05-tau0.2"
keep isim x1-x4 x6 x7 method
run
%abe(data=sim1, y=y, varlist=x1 x2 x3 x4 x6 x7, first=none, include=x1, proc=&proc, pmulti=0.05, tau=0.2, active=x2 x3 x4 x6 x7, final=0, notes=0)
data abeestim116
set _matrix_
length method $ 50
if _n_=1
isim=&isim
method="abe-DISJ-NONE-p0.05-tau0.2-active"
keep isim x1-x4 x6 x7 method
run
%abe(data=sim1, y=y, varlist=x1 x2 x3 x4 x5 x6 x7, first=none, include=x1, proc=&proc, pmulti=0.2, tau=0.1, final=0, notes=0)
data abeestim17
set _matrix_
length method $ 50
if _n_=1
isim=&isim
method="abe-NONE-p0.20-tau0.1"
keep isim x1-x7 method
run
%abe(data=sim1, y=y, varlist=x1 x2 x3 x4 x5 x6 x7, first=none, include=x1, proc=&proc, pmulti=0.2, tau=0.1, active=x2 x3 x4 x5 x6 x7, final=0, notes=0)
data abeestim18
set _matrix_
length method $ 50
if _n_=1
isim=&isim
method="abe-NONE-p0.20-tau0.1-active"
keep isim x1-x7 method
run
%abe(data=sim1, y=y, varlist=x1 x2 x3 x4 x5 x6 x7, first=none, include=x1, proc=&proc, pmulti=0.2, tau=0.2, final=0, notes=0)
data abeestim19
set _matrix_
length method $ 50
if _n_=1
isim=&isim
method="abe-NONE-p0.20-tau0.2"
keep isim x1-x7 method
run
%abe(data=sim1, y=y, varlist=x1 x2 x3 x4 x5 x6 x7, first=none, include=x1, proc=&proc, pmulti=0.2, tau=0.2, active=x2 x3 x4 x5 x6 x7, final=0, notes=0)
data abeestim20
set _matrix_
length method $ 50
if _n_=1
isim=&isim
method="abe-NONE-p0.20-tau0.2-active"
keep isim x1-x7 method
run
%abe(data=sim1, y=y, varlist=x1 x2 x3 x4 x6 x7, first=none, include=x1, proc=&proc, pmulti=0.2, tau=0.1, final=0, notes=0)
data abeestim117
set _matrix_
length method $ 50
if _n_=1
isim=&isim
method="abe-DISJ-NONE-p0.20-tau0.1"
keep isim x1-x4 x6 x7 method
run
%abe(data=sim1, y=y, varlist=x1 x2 x3 x4 x6 x7, first=none, include=x1, proc=&proc, pmulti=0.2, tau=0.1, active=x2 x3 x4 x6 x7, final=0, notes=0)
data abeestim118
set _matrix_
length method $ 50
if _n_=1
isim=&isim
method="abe-DISJ-NONE-p0.20-tau0.1-active"
keep isim x1-x4 x6 x7 method
run
%abe(data=sim1, y=y, varlist=x1 x2 x3 x4 x6 x7, first=none, include=x1, proc=&proc, pmulti=0.2, tau=0.2, final=0, notes=0)
data abeestim119
set _matrix_
length method $ 50
if _n_=1
isim=&isim
method="abe-DISJ-NONE-p0.20-tau0.2"
keep isim x1-x4 x6 x7 method
run
%abe(data=sim1, y=y, varlist=x1 x2 x3 x4 x6 x7, first=none, include=x1, proc=&proc, pmulti=0.2, tau=0.2, active=x2 x3 x4 x6 x7, final=0, notes=0)
data abeestim120
set _matrix_
length method $ 50
if _n_=1
isim=&isim
method="abe-DISJ-NONE-p0.20-tau0.2-active"
keep isim x1-x4 x6 x7 method
run
%abe(data=sim1, y=y, varlist=x1 x2 x3 x4 x5 x6 x7, first=none, include=x1, proc=&proc, pmulti=0.25, tau=0.05, final=0, notes=0)
data abeestimA1
set _matrix_
length method $ 50
if _n_=1
isim=&isim
method="abe-NONE-p0.25-tau0.05"
keep isim x1-x7 method
run
%abe(data=sim1, y=y, varlist=x1 x2 x3 x4 x5 x6 x7, first=none, include=x1, proc=&proc, pmulti=0.25, tau=0.05, active=x2 x3 x4 x5 x6 x7, final=0, notes=0)
data abeestimA2
set _matrix_
length method $ 50
if _n_=1
isim=&isim
method="abe-NONE-p0.25-tau0.05-active"
keep isim x1-x7 method
run
%abe(data=sim1, y=y, varlist=x1 x2 x3 x4 x5 x6 x7, first=none, include=x1, proc=&proc, pmulti=0.157, tau=0.05, final=0, notes=0)
data abeestimA5
set _matrix_
length method $ 50
if _n_=1
isim=&isim
method="abe-NONE-p0.157-tau0.05"
keep isim x1-x7 method
run
%abe(data=sim1, y=y, varlist=x1 x2 x3 x4 x5 x6 x7, first=none, include=x1, proc=&proc, pmulti=0.157, tau=0.05, active=x2 x3 x4 x5 x6 x7, final=0, notes=0)
data abeestimA6
set _matrix_
length method $ 50
if _n_=1
isim=&isim
method="abe-NONE-p0.157-tau0.05-active"
keep isim x1-x7 method
run
%abe(data=sim1, y=y, varlist=x1 x2 x3 x4 x5 x6 x7, first=none, include=x1, proc=&proc, pmulti=0.1, tau=0.05, final=0, notes=0)
data abeestimA9
set _matrix_
length method $ 50
if _n_=1
isim=&isim
method="abe-NONE-p0.10-tau0.05"
keep isim x1-x7 method
run
%abe(data=sim1, y=y, varlist=x1 x2 x3 x4 x5 x6 x7, first=none, include=x1, proc=&proc, pmulti=0.1, tau=0.05, active=x2 x3 x4 x5 x6 x7, final=0, notes=0)
data abeestimA10
set _matrix_
length method $ 50
if _n_=1
isim=&isim
method="abe-NONE-p0.10-tau0.05-active"
keep isim x1-x7 method
run
%abe(data=sim1, y=y, varlist=x1 x2 x3 x4 x5 x6 x7, first=none, include=x1, proc=&proc, pmulti=0.05, tau=0.05, final=0, notes=0)
data abeestimA13
set _matrix_
length method $ 50
if _n_=1
isim=&isim
method="abe-NONE-p0.05-tau0.05"
keep isim x1-x7 method
run
%abe(data=sim1, y=y, varlist=x1 x2 x3 x4 x5 x6 x7, first=none, include=x1, proc=&proc, pmulti=0.05, tau=0.05, active=x2 x3 x4 x5 x6 x7, final=0, notes=0)
data abeestimA14
set _matrix_
length method $ 50
if _n_=1
isim=&isim
method="abe-NONE-p0.05-tau0.05-active"
keep isim x1-x7 method
run
%abe(data=sim1, y=y, varlist=x1 x2 x3 x4 x6 x7, first=none, include=x1, proc=&proc, pmulti=0.25, tau=0.05, final=0, notes=0)
data abeestimA101
set _matrix_
length method $ 50
if _n_=1
isim=&isim
method="abe-DISJ-NONE-p0.25-tau0.05"
keep isim x1-x4 x6 x7 method
run
%abe(data=sim1, y=y, varlist=x1 x2 x3 x4 x6 x7, first=none, include=x1, proc=&proc, pmulti=0.25, tau=0.05, active=x2 x3 x4 x6 x7, final=0, notes=0)
data abeestimA102
set _matrix_
length method $ 50
if _n_=1
isim=&isim
method="abe-DISJ-NONE-p0.25-tau0.05-active"
keep isim x1-x4 x6 x7 method
run
%abe(data=sim1, y=y, varlist=x1 x2 x3 x4 x6 x7, first=none, include=x1, proc=&proc, pmulti=0.157, tau=0.05, final=0, notes=0)
data abeestimA105
set _matrix_
length method $ 50
if _n_=1
isim=&isim
method="abe-DISJ-NONE-p0.157-tau0.05"
keep isim x1-x4 x6 x7 method
run
%abe(data=sim1, y=y, varlist=x1 x2 x3 x4 x6 x7, first=none, include=x1, proc=&proc, pmulti=0.157, tau=0.05, active=x2 x3 x4 x6 x7, final=0, notes=0)
data abeestimA106
set _matrix_
length method $ 50
if _n_=1
isim=&isim
method="abe-DISJ-NONE-p0.157-tau0.05-active"
keep isim x1-x4 x6 x7 method
run
%abe(data=sim1, y=y, varlist=x1 x2 x3 x4 x6 x7, first=none, include=x1, proc=&proc, pmulti=0.1, tau=0.05, final=0, notes=0)
data abeestimA109
set _matrix_
length method $ 50
if _n_=1
isim=&isim
method="abe-DISJ-NONE-p0.10-tau0.05"
keep isim x1-x4 x6 x7 method
run
%abe(data=sim1, y=y, varlist=x1 x2 x3 x4 x6 x7, first=none, include=x1, proc=&proc, pmulti=0.1, tau=0.05, active=x2 x3 x4 x6 x7, final=0, notes=0)
data abeestimA110
set _matrix_
length method $ 50
if _n_=1
isim=&isim
method="abe-DISJ-NONE-p0.10-tau0.05-active"
keep isim x1-x4 x6 x7 method
run
%abe(data=sim1, y=y, varlist=x1 x2 x3 x4 x6 x7, first=none, include=x1, proc=&proc, pmulti=0.05, tau=0.05, final=0, notes=0)
data abeestimA113
set _matrix_
length method $ 50
if _n_=1
isim=&isim
method="abe-DISJ-NONE-p0.05-tau0.05"
keep isim x1-x4 x6 x7 method
run
%abe(data=sim1, y=y, varlist=x1 x2 x3 x4 x6 x7, first=none, include=x1, proc=&proc, pmulti=0.05, tau=0.05, active=x2 x3 x4 x6 x7, final=0, notes=0)
data abeestimA114
set _matrix_
length method $ 50
if _n_=1
isim=&isim
method="abe-DISJ-NONE-p0.05-tau0.05-active"
keep isim x1-x4 x6 x7 method
run
%abe(data=sim1, y=y, varlist=x1 x2 x3 x4 x5 x6 x7, first=none, include=x1, proc=&proc, pmulti=0.2, tau=0.05, final=0, notes=0)
data abeestimA17
set _matrix_
length method $ 50
if _n_=1
isim=&isim
method="abe-NONE-p0.20-tau0.05"
keep isim x1-x7 method
run
%abe(data=sim1, y=y, varlist=x1 x2 x3 x4 x5 x6 x7, first=none, include=x1, proc=&proc, pmulti=0.2, tau=0.05, active=x2 x3 x4 x5 x6 x7, final=0, notes=0)
data abeestimA18
set _matrix_
length method $ 50
if _n_=1
isim=&isim
method="abe-NONE-p0.20-tau0.05-active"
keep isim x1-x7 method
run
%abe(data=sim1, y=y, varlist=x1 x2 x3 x4 x6 x7, first=none, include=x1, proc=&proc, pmulti=0.2, tau=0.05, final=0, notes=0)
data abeestimA117
set _matrix_
length method $ 50
if _n_=1
isim=&isim
method="abe-DISJ-NONE-p0.20-tau0.05"
keep isim x1-x4 x6 x7 method
run
%abe(data=sim1, y=y, varlist=x1 x2 x3 x4 x6 x7, first=none, include=x1, proc=&proc, pmulti=0.2, tau=0.05, active=x2 x3 x4 x6 x7, final=0, notes=0)
data abeestimA118
set _matrix_
length method $ 50
if _n_=1
isim=&isim
method="abe-DISJ-NONE-p0.20-tau0.05-active"
keep isim x1-x4 x6 x7 method
run
data allabe
set allabe
abeestim1 abeestim2 abeestim3 abeestim4 abeestim5 abeestim6 abeestim7 abeestim8 abeestim9 abeestim10 abeestim11 abeestim12 abeestim13 abeestim14 abeestim15 abeestim16
abeestim17 abeestim18 abeestim19 abeestim20
abeestim101 abeestim102 abeestim103 abeestim104 abeestim105 abeestim106 abeestim107 abeestim108 abeestim109 abeestim110 abeestim111 abeestim112 abeestim113 abeestim114 abeestim115 abeestim116
abeestim117 abeestim118 abeestim119 abeestim120
abeestimA1 abeestimA2 abeestimA5 abeestimA6 abeestimA9 abeestimA10 abeestimA13 abeestimA14 abeestimA101 abeestimA102 abeestimA105 abeestimA106 abeestimA109 abeestimA110 abeestimA113 abeestimA114 abeestimA17 abeestimA18 abeestimA117 abeestimA118
run
%end
%mend
%macro abesim2(nsim=1, proc=phreg)
* for cox
data allabe
run
%do isim=1 %to &nsim
%put simulated data set &isim
data sim1
set simdesign
if &isim=isim
run
%abe(data=sim1, time=y, cens=cens, varlist=x1 x2 x3 x4 x5 x6 x7, first=none, include=x1, proc=&proc, pmulti=0.25, tau=0.1, final=0, notes=0)
data abeestim1
set _matrix_
length method $ 50
if _n_=1
isim=&isim
method="ABE-NONE-p0.25-tau0.1"
keep isim x1-x7 method
run
%abe(data=sim1, time=y, cens=cens, varlist=x1 x2 x3 x4 x5 x6 x7, first=none, include=x1, proc=&proc, pmulti=0.25, tau=0.1, active=x2 x3 x4 x5 x6 x7, final=0, notes=0)
data abeestim2
set _matrix_
length method $ 50
if _n_=1
isim=&isim
method="ABE-NONE-p0.25-tau0.1-active"
keep isim x1-x7 method
run
%abe(data=sim1, time=y, cens=cens, varlist=x1 x2 x3 x4 x5 x6 x7, first=none, include=x1, proc=&proc, pmulti=0.25, tau=0.2, final=0, notes=0)
data abeestim3
set _matrix_
length method $ 50
if _n_=1
isim=&isim
method="ABE-NONE-p0.25-tau0.2"
keep isim x1-x7 method
run
%abe(data=sim1, time=y, cens=cens, varlist=x1 x2 x3 x4 x5 x6 x7, first=none, include=x1, proc=&proc, pmulti=0.25, tau=0.2, active=x2 x3 x4 x5 x6 x7, final=0, notes=0)
data abeestim4
set _matrix_
length method $ 50
if _n_=1
isim=&isim
method="ABE-NONE-p0.25-tau0.2-active"
keep isim x1-x7 method
run
%abe(data=sim1, time=y, cens=cens, varlist=x1 x2 x3 x4 x5 x6 x7, first=none, include=x1, proc=&proc, pmulti=0.157, tau=0.1, final=0, notes=0)
data abeestim5
set _matrix_
length method $ 50
if _n_=1
isim=&isim
method="ABE-NONE-p0.157-tau0.1"
keep isim x1-x7 method
run
%abe(data=sim1, time=y, cens=cens, varlist=x1 x2 x3 x4 x5 x6 x7, first=none, include=x1, proc=&proc, pmulti=0.157, tau=0.1, active=x2 x3 x4 x5 x6 x7, final=0, notes=0)
data abeestim6
set _matrix_
length method $ 50
if _n_=1
isim=&isim
method="ABE-NONE-p0.157-tau0.1-active"
keep isim x1-x7 method
run
%abe(data=sim1, time=y, cens=cens, varlist=x1 x2 x3 x4 x5 x6 x7, first=none, include=x1, proc=&proc, pmulti=0.157, tau=0.2, final=0, notes=0)
data abeestim7
set _matrix_
length method $ 50
if _n_=1
isim=&isim
method="ABE-NONE-p0.157-tau0.2"
keep isim x1-x7 method
run
%abe(data=sim1, time=y, cens=cens, varlist=x1 x2 x3 x4 x5 x6 x7, first=none, include=x1, proc=&proc, pmulti=0.157, tau=0.2, active=x2 x3 x4 x5 x6 x7, final=0, notes=0)
data abeestim8
set _matrix_
length method $ 50
if _n_=1
isim=&isim
method="ABE-NONE-p0.157-tau0.2-active"
keep isim x1-x7 method
run
%abe(data=sim1, time=y, cens=cens, varlist=x1 x2 x3 x4 x5 x6 x7, first=none, include=x1, proc=&proc, pmulti=0.1, tau=0.1, final=0, notes=0)
data abeestim9
set _matrix_
length method $ 50
if _n_=1
isim=&isim
method="ABE-NONE-p0.10-tau0.1"
keep isim x1-x7 method
run
%abe(data=sim1, time=y, cens=cens, varlist=x1 x2 x3 x4 x5 x6 x7, first=none, include=x1, proc=&proc, pmulti=0.1, tau=0.1, active=x2 x3 x4 x5 x6 x7, final=0, notes=0)
data abeestim10
set _matrix_
length method $ 50
if _n_=1
isim=&isim
method="ABE-NONE-p0.10-tau0.1-active"
keep isim x1-x7 method
run
%abe(data=sim1, time=y, cens=cens, varlist=x1 x2 x3 x4 x5 x6 x7, first=none, include=x1, proc=&proc, pmulti=0.1, tau=0.2, final=0, notes=0)
data abeestim11
set _matrix_
length method $ 50
if _n_=1
isim=&isim
method="ABE-NONE-p0.10-tau0.2"
keep isim x1-x7 method
run
%abe(data=sim1, time=y, cens=cens, varlist=x1 x2 x3 x4 x5 x6 x7, first=none, include=x1, proc=&proc, pmulti=0.1, tau=0.2, active=x2 x3 x4 x5 x6 x7, final=0, notes=0)
data abeestim12
set _matrix_
length method $ 50
if _n_=1
isim=&isim
method="ABE-NONE-p0.10-tau0.2-active"
keep isim x1-x7 method
run
%abe(data=sim1, time=y, cens=cens, varlist=x1 x2 x3 x4 x5 x6 x7, first=none, include=x1, proc=&proc, pmulti=0.05, tau=0.1, final=0, notes=0)
data abeestim13
set _matrix_
length method $ 50
if _n_=1
isim=&isim
method="ABE-NONE-p0.05-tau0.1"
keep isim x1-x7 method
run
%abe(data=sim1, time=y, cens=cens, varlist=x1 x2 x3 x4 x5 x6 x7, first=none, include=x1, proc=&proc, pmulti=0.05, tau=0.1, active=x2 x3 x4 x5 x6 x7, final=0, notes=0)
data abeestim14
set _matrix_
length method $ 50
if _n_=1
isim=&isim
method="ABE-NONE-p0.05-tau0.1-active"
keep isim x1-x7 method
run
%abe(data=sim1, time=y, cens=cens, varlist=x1 x2 x3 x4 x5 x6 x7, first=none, include=x1, proc=&proc, pmulti=0.05, tau=0.2, final=0, notes=0)
data abeestim15
set _matrix_
length method $ 50
if _n_=1
isim=&isim
method="ABE-NONE-p0.05-tau0.2"
keep isim x1-x7 method
run
%abe(data=sim1, time=y, cens=cens, varlist=x1 x2 x3 x4 x5 x6 x7, first=none, include=x1, proc=&proc, pmulti=0.05, tau=0.2, active=x2 x3 x4 x5 x6 x7, final=0, notes=0)
data abeestim16
set _matrix_
length method $ 50
if _n_=1
isim=&isim
method="ABE-NONE-p0.05-tau0.2-active"
keep isim x1-x7 method
run
%abe(data=sim1, time=y, cens=cens, varlist=x1 x2 x3 x4 x6 x7, first=none, include=x1, proc=&proc, pmulti=0.25, tau=0.1, final=0, notes=0)
data abeestim101
set _matrix_
length method $ 50
if _n_=1
isim=&isim
method="ABE-DISJ-NONE-p0.25-tau0.1"
keep isim x1-x4 x6 x7 method
run
%abe(data=sim1, time=y, cens=cens, varlist=x1 x2 x3 x4 x6 x7, first=none, include=x1, proc=&proc, pmulti=0.25, tau=0.1, active=x2 x3 x4 x6 x7, final=0, notes=0)
data abeestim102
set _matrix_
length method $ 50
if _n_=1
isim=&isim
method="ABE-DISJ-NONE-p0.25-tau0.1-active"
keep isim x1-x4 x6 x7 method
run
%abe(data=sim1, time=y, cens=cens, varlist=x1 x2 x3 x4 x6 x7, first=none, include=x1, proc=&proc, pmulti=0.25, tau=0.2, final=0, notes=0)
data abeestim103
set _matrix_
length method $ 50
if _n_=1
isim=&isim
method="ABE-DISJ-NONE-p0.25-tau0.2"
keep isim x1-x4 x6 x7 method
run
%abe(data=sim1, time=y, cens=cens, varlist=x1 x2 x3 x4 x6 x7, first=none, include=x1, proc=&proc, pmulti=0.25, tau=0.2, active=x2 x3 x4 x6 x7, final=0, notes=0)
data abeestim104
set _matrix_
length method $ 50
if _n_=1
isim=&isim
method="ABE-DISJ-NONE-p0.25-tau0.2-active"
keep isim x1-x4 x6 x7 method
run
%abe(data=sim1, time=y, cens=cens, varlist=x1 x2 x3 x4 x6 x7, first=none, include=x1, proc=&proc, pmulti=0.157, tau=0.1, final=0, notes=0)
data abeestim105
set _matrix_
length method $ 50
if _n_=1
isim=&isim
method="ABE-DISJ-NONE-p0.157-tau0.1"
keep isim x1-x4 x6 x7 method
run
%abe(data=sim1, time=y, cens=cens, varlist=x1 x2 x3 x4 x6 x7, first=none, include=x1, proc=&proc, pmulti=0.157, tau=0.1, active=x2 x3 x4 x6 x7, final=0, notes=0)
data abeestim106
set _matrix_
length method $ 50
if _n_=1
isim=&isim
method="ABE-DISJ-NONE-p0.157-tau0.1-active"
keep isim x1-x4 x6 x7 method
run
%abe(data=sim1, time=y, cens=cens, varlist=x1 x2 x3 x4 x6 x7, first=none, include=x1, proc=&proc, pmulti=0.157, tau=0.2, final=0, notes=0)
data abeestim107
set _matrix_
length method $ 50
if _n_=1
isim=&isim
method="ABE-DISJ-NONE-p0.157-tau0.2"
keep isim x1-x4 x6 x7 method
run
%abe(data=sim1, time=y, cens=cens, varlist=x1 x2 x3 x4 x6 x7, first=none, include=x1, proc=&proc, pmulti=0.157, tau=0.2, active=x2 x3 x4 x6 x7, final=0, notes=0)
data abeestim108
set _matrix_
length method $ 50
if _n_=1
isim=&isim
method="ABE-DISJ-NONE-p0.157-tau0.2-active"
keep isim x1-x4 x6 x7 method
run
%abe(data=sim1, time=y, cens=cens, varlist=x1 x2 x3 x4 x6 x7, first=none, include=x1, proc=&proc, pmulti=0.1, tau=0.1, final=0, notes=0)
data abeestim109
set _matrix_
length method $ 50
if _n_=1
isim=&isim
method="ABE-DISJ-NONE-p0.10-tau0.1"
keep isim x1-x4 x6 x7 method
run
%abe(data=sim1, time=y, cens=cens, varlist=x1 x2 x3 x4 x6 x7, first=none, include=x1, proc=&proc, pmulti=0.1, tau=0.1, active=x2 x3 x4 x6 x7, final=0, notes=0)
data abeestim110
set _matrix_
length method $ 50
if _n_=1
isim=&isim
method="ABE-DISJ-NONE-p0.10-tau0.1-active"
keep isim x1-x4 x6 x7 method
run
%abe(data=sim1, time=y, cens=cens, varlist=x1 x2 x3 x4 x6 x7, first=none, include=x1, proc=&proc, pmulti=0.1, tau=0.2, final=0, notes=0)
data abeestim111
set _matrix_
length method $ 50
if _n_=1
isim=&isim
method="ABE-DISJ-NONE-p0.10-tau0.2"
keep isim x1-x4 x6 x7 method
run
%abe(data=sim1, time=y, cens=cens, varlist=x1 x2 x3 x4 x6 x7, first=none, include=x1, proc=&proc, pmulti=0.1, tau=0.2, active=x2 x3 x4 x6 x7, final=0, notes=0)
data abeestim112
set _matrix_
length method $ 50
if _n_=1
isim=&isim
method="ABE-DISJ-NONE-p0.10-tau0.2-active"
keep isim x1-x4 x6 x7 method
run
%abe(data=sim1, time=y, cens=cens, varlist=x1 x2 x3 x4 x6 x7, first=none, include=x1, proc=&proc, pmulti=0.05, tau=0.1, final=0, notes=0)
data abeestim113
set _matrix_
length method $ 50
if _n_=1
isim=&isim
method="ABE-DISJ-NONE-p0.05-tau0.1"
keep isim x1-x4 x6 x7 method
run
%abe(data=sim1, time=y, cens=cens, varlist=x1 x2 x3 x4 x6 x7, first=none, include=x1, proc=&proc, pmulti=0.05, tau=0.1, active=x2 x3 x4 x6 x7, final=0, notes=0)
data abeestim114
set _matrix_
length method $ 50
if _n_=1
isim=&isim
method="ABE-DISJ-NONE-p0.05-tau0.1-active"
keep isim x1-x4 x6 x7 method
run
%abe(data=sim1, time=y, cens=cens, varlist=x1 x2 x3 x4 x6 x7, first=none, include=x1, proc=&proc, pmulti=0.05, tau=0.2, final=0, notes=0)
data abeestim115
set _matrix_
length method $ 50
if _n_=1
isim=&isim
method="ABE-DISJ-NONE-p0.05-tau0.2"
keep isim x1-x4 x6 x7 method
run
%abe(data=sim1, time=y, cens=cens, varlist=x1 x2 x3 x4 x6 x7, first=none, include=x1, proc=&proc, pmulti=0.05, tau=0.2, active=x2 x3 x4 x6 x7, final=0, notes=0)
data abeestim116
set _matrix_
length method $ 50
if _n_=1
isim=&isim
method="ABE-DISJ-NONE-p0.05-tau0.2-active"
keep isim x1-x4 x6 x7 method
run
%abe(data=sim1, time=y, cens=cens, varlist=x1 x2 x3 x4 x5 x6 x7, first=none, include=x1, proc=&proc, pmulti=0.2, tau=0.1, final=0, notes=0)
data abeestim17
set _matrix_
length method $ 50
if _n_=1
isim=&isim
method="ABE-NONE-p0.20-tau0.1"
keep isim x1-x7 method
run
%abe(data=sim1, time=y, cens=cens, varlist=x1 x2 x3 x4 x5 x6 x7, first=none, include=x1, proc=&proc, pmulti=0.2, tau=0.1, active=x2 x3 x4 x5 x6 x7, final=0, notes=0)
data abeestim18
set _matrix_
length method $ 50
if _n_=1
isim=&isim
method="ABE-NONE-p0.20-tau0.1-active"
keep isim x1-x7 method
run
%abe(data=sim1, time=y, cens=cens, varlist=x1 x2 x3 x4 x5 x6 x7, first=none, include=x1, proc=&proc, pmulti=0.2, tau=0.2, final=0, notes=0)
data abeestim19
set _matrix_
length method $ 50
if _n_=1
isim=&isim
method="ABE-NONE-p0.20-tau0.2"
keep isim x1-x7 method
run
%abe(data=sim1, time=y, cens=cens, varlist=x1 x2 x3 x4 x5 x6 x7, first=none, include=x1, proc=&proc, pmulti=0.2, tau=0.2, active=x2 x3 x4 x5 x6 x7, final=0, notes=0)
data abeestim20
set _matrix_
length method $ 50
if _n_=1
isim=&isim
method="ABE-NONE-p0.20-tau0.2-active"
keep isim x1-x7 method
run
%abe(data=sim1, time=y, cens=cens, varlist=x1 x2 x3 x4 x6 x7, first=none, include=x1, proc=&proc, pmulti=0.2, tau=0.1, final=0, notes=0)
data abeestim117
set _matrix_
length method $ 50
if _n_=1
isim=&isim
method="ABE-DISJ-NONE-p0.20-tau0.1"
keep isim x1-x4 x6 x7 method
run
%abe(data=sim1, time=y, cens=cens, varlist=x1 x2 x3 x4 x6 x7, first=none, include=x1, proc=&proc, pmulti=0.2, tau=0.1, active=x2 x3 x4 x6 x7, final=0, notes=0)
data abeestim118
set _matrix_
length method $ 50
if _n_=1
isim=&isim
method="ABE-DISJ-NONE-p0.20-tau0.1-active"
keep isim x1-x4 x6 x7 method
run
%abe(data=sim1, time=y, cens=cens, varlist=x1 x2 x3 x4 x6 x7, first=none, include=x1, proc=&proc, pmulti=0.2, tau=0.2, final=0, notes=0)
data abeestim119
set _matrix_
length method $ 50
if _n_=1
isim=&isim
method="ABE-DISJ-NONE-p0.20-tau0.2"
keep isim x1-x4 x6 x7 method
run
%abe(data=sim1, time=y, cens=cens, varlist=x1 x2 x3 x4 x6 x7, first=none, include=x1, proc=&proc, pmulti=0.2, tau=0.2, active=x2 x3 x4 x6 x7, final=0, notes=0)
data abeestim120
set _matrix_
length method $ 50
if _n_=1
isim=&isim
method="ABE-DISJ-NONE-p0.20-tau0.2-active"
keep isim x1-x4 x6 x7 method
run
%abe(data=sim1, time=y, cens=cens, varlist=x1 x2 x3 x4 x5 x6 x7, first=none, include=x1, proc=&proc, pmulti=0.25, tau=0.05, final=0, notes=0)
data abeestimA1
set _matrix_
length method $ 50
if _n_=1
isim=&isim
method="ABE-NONE-p0.25-tau0.05"
keep isim x1-x7 method
run
%abe(data=sim1, time=y, cens=cens, varlist=x1 x2 x3 x4 x5 x6 x7, first=none, include=x1, proc=&proc, pmulti=0.25, tau=0.05, active=x2 x3 x4 x5 x6 x7, final=0, notes=0)
data abeestimA2
set _matrix_
length method $ 50
if _n_=1
isim=&isim
method="ABE-NONE-p0.25-tau0.05-active"
keep isim x1-x7 method
run
%abe(data=sim1, time=y, cens=cens, varlist=x1 x2 x3 x4 x5 x6 x7, first=none, include=x1, proc=&proc, pmulti=0.157, tau=0.05, final=0, notes=0)
data abeestimA5
set _matrix_
length method $ 50
if _n_=1
isim=&isim
method="ABE-NONE-p0.157-tau0.05"
keep isim x1-x7 method
run
%abe(data=sim1, time=y, cens=cens, varlist=x1 x2 x3 x4 x5 x6 x7, first=none, include=x1, proc=&proc, pmulti=0.157, tau=0.05, active=x2 x3 x4 x5 x6 x7, final=0, notes=0)
data abeestimA6
set _matrix_
length method $ 50
if _n_=1
isim=&isim
method="ABE-NONE-p0.157-tau0.05-active"
keep isim x1-x7 method
run
%abe(data=sim1, time=y, cens=cens, varlist=x1 x2 x3 x4 x5 x6 x7, first=none, include=x1, proc=&proc, pmulti=0.1, tau=0.05, final=0, notes=0)
data abeestimA9
set _matrix_
length method $ 50
if _n_=1
isim=&isim
method="ABE-NONE-p0.10-tau0.05"
keep isim x1-x7 method
run
%abe(data=sim1, time=y, cens=cens, varlist=x1 x2 x3 x4 x5 x6 x7, first=none, include=x1, proc=&proc, pmulti=0.1, tau=0.05, active=x2 x3 x4 x5 x6 x7, final=0, notes=0)
data abeestimA10
set _matrix_
length method $ 50
if _n_=1
isim=&isim
method="ABE-NONE-p0.10-tau0.05-active"
keep isim x1-x7 method
run
%abe(data=sim1, time=y, cens=cens, varlist=x1 x2 x3 x4 x5 x6 x7, first=none, include=x1, proc=&proc, pmulti=0.05, tau=0.05, final=0, notes=0)
data abeestimA13
set _matrix_
length method $ 50
if _n_=1
isim=&isim
method="ABE-NONE-p0.05-tau0.05"
keep isim x1-x7 method
run
%abe(data=sim1, time=y, cens=cens, varlist=x1 x2 x3 x4 x5 x6 x7, first=none, include=x1, proc=&proc, pmulti=0.05, tau=0.05, active=x2 x3 x4 x5 x6 x7, final=0, notes=0)
data abeestimA14
set _matrix_
length method $ 50
if _n_=1
isim=&isim
method="ABE-NONE-p0.05-tau0.05-active"
keep isim x1-x7 method
run
%abe(data=sim1, time=y, cens=cens, varlist=x1 x2 x3 x4 x6 x7, first=none, include=x1, proc=&proc, pmulti=0.25, tau=0.05, final=0, notes=0)
data abeestimA101
set _matrix_
length method $ 50
if _n_=1
isim=&isim
method="ABE-DISJ-NONE-p0.25-tau0.05"
keep isim x1-x4 x6 x7 method
run
%abe(data=sim1, time=y, cens=cens, varlist=x1 x2 x3 x4 x6 x7, first=none, include=x1, proc=&proc, pmulti=0.25, tau=0.05, active=x2 x3 x4 x6 x7, final=0, notes=0)
data abeestimA102
set _matrix_
length method $ 50
if _n_=1
isim=&isim
method="ABE-DISJ-NONE-p0.25-tau0.05-active"
keep isim x1-x4 x6 x7 method
run
%abe(data=sim1, time=y, cens=cens, varlist=x1 x2 x3 x4 x6 x7, first=none, include=x1, proc=&proc, pmulti=0.157, tau=0.05, final=0, notes=0)
data abeestimA105
set _matrix_
length method $ 50
if _n_=1
isim=&isim
method="ABE-DISJ-NONE-p0.157-tau0.05"
keep isim x1-x4 x6 x7 method
run
%abe(data=sim1, time=y, cens=cens, varlist=x1 x2 x3 x4 x6 x7, first=none, include=x1, proc=&proc, pmulti=0.157, tau=0.05, active=x2 x3 x4 x6 x7, final=0, notes=0)
data abeestimA106
set _matrix_
length method $ 50
if _n_=1
isim=&isim
method="ABE-DISJ-NONE-p0.157-tau0.05-active"
keep isim x1-x4 x6 x7 method
run
%abe(data=sim1, time=y, cens=cens, varlist=x1 x2 x3 x4 x6 x7, first=none, include=x1, proc=&proc, pmulti=0.1, tau=0.05, final=0, notes=0)
data abeestimA109
set _matrix_
length method $ 50
if _n_=1
isim=&isim
method="ABE-DISJ-NONE-p0.10-tau0.05"
keep isim x1-x4 x6 x7 method
run
%abe(data=sim1, time=y, cens=cens, varlist=x1 x2 x3 x4 x6 x7, first=none, include=x1, proc=&proc, pmulti=0.1, tau=0.05, active=x2 x3 x4 x6 x7, final=0, notes=0)
data abeestimA110
set _matrix_
length method $ 50
if _n_=1
isim=&isim
method="ABE-DISJ-NONE-p0.10-tau0.05-active"
keep isim x1-x4 x6 x7 method
run
%abe(data=sim1, time=y, cens=cens, varlist=x1 x2 x3 x4 x6 x7, first=none, include=x1, proc=&proc, pmulti=0.05, tau=0.05, final=0, notes=0)
data abeestimA113
set _matrix_
length method $ 50
if _n_=1
isim=&isim
method="ABE-DISJ-NONE-p0.05-tau0.05"
keep isim x1-x4 x6 x7 method
run
%abe(data=sim1, time=y, cens=cens, varlist=x1 x2 x3 x4 x6 x7, first=none, include=x1, proc=&proc, pmulti=0.05, tau=0.05, active=x2 x3 x4 x6 x7, final=0, notes=0)
data abeestimA114
set _matrix_
length method $ 50
if _n_=1
isim=&isim
method="ABE-DISJ-NONE-p0.05-tau0.05-active"
keep isim x1-x4 x6 x7 method
run
%abe(data=sim1, time=y, cens=cens, varlist=x1 x2 x3 x4 x5 x6 x7, first=none, include=x1, proc=&proc, pmulti=0.2, tau=0.05, final=0, notes=0)
data abeestimA17
set _matrix_
length method $ 50
if _n_=1
isim=&isim
method="ABE-NONE-p0.20-tau0.05"
keep isim x1-x7 method
run
%abe(data=sim1, time=y, cens=cens, varlist=x1 x2 x3 x4 x5 x6 x7, first=none, include=x1, proc=&proc, pmulti=0.2, tau=0.05, active=x2 x3 x4 x5 x6 x7, final=0, notes=0)
data abeestimA18
set _matrix_
length method $ 50
if _n_=1
isim=&isim
method="ABE-NONE-p0.20-tau0.05-active"
keep isim x1-x7 method
run
%abe(data=sim1, time=y, cens=cens, varlist=x1 x2 x3 x4 x6 x7, first=none, include=x1, proc=&proc, pmulti=0.2, tau=0.05, final=0, notes=0)
data abeestimA117
set _matrix_
length method $ 50
if _n_=1
isim=&isim
method="ABE-DISJ-NONE-p0.20-tau0.05"
keep isim x1-x4 x6 x7 method
run
%abe(data=sim1, time=y, cens=cens, varlist=x1 x2 x3 x4 x6 x7, first=none, include=x1, proc=&proc, pmulti=0.2, tau=0.05, active=x2 x3 x4 x6 x7, final=0, notes=0)
data abeestimA118
set _matrix_
length method $ 50
if _n_=1
isim=&isim
method="ABE-DISJ-NONE-p0.20-tau0.05-active"
keep isim x1-x4 x6 x7 method
run
data allabe
set allabe abeestim1 abeestim2 abeestim3 abeestim4 abeestim5 abeestim6 abeestim7 abeestim8 abeestim9 abeestim10 abeestim11 abeestim12 abeestim13 abeestim14 abeestim15 abeestim16
abeestim17 abeestim18 abeestim19 abeestim20
abeestim101 abeestim102 abeestim103 abeestim104 abeestim105 abeestim106 abeestim107 abeestim108 abeestim109 abeestim110 abeestim111 abeestim112 abeestim113 abeestim114 abeestim115 abeestim116
abeestim117 abeestim118 abeestim119 abeestim120
abeestimA1 abeestimA2 abeestimA5 abeestimA6 abeestimA9 abeestimA10 abeestimA13 abeestimA14 abeestimA101 abeestimA102 abeestimA105 abeestimA106 abeestimA109 abeestimA110 abeestimA113 abeestimA114 abeestimA17 abeestimA18 abeestimA117 abeestimA118
run
%end
%mend
